# Supplementary material for: Solid Lipid Nanoparticles Encapsulating a Benzoxanthene Derivative in a Model of the Human Blood–Brain Barrier: Modulation of Angiogenic Parameters and Inflammation in Vascular Endothelial Growth Factor-Stimulated Angiogenesis
Source: Molecules. 2024 Jun 28;29(13):3103. doi: 10.3390/molecules29133103 (PMC11243179; doi:10.3390/molecules29133103)
Supplement: Supplementary file 1 [file molecules-29-03103-s001.zip]

Archive with 1 entries (1 files):
- molecules-3023551-supplementary.pdf
